# Supplementary material for: Validity and Responsiveness of the Generic Health-Related Quality of Life Instrument (VetMetrica™) in Cats With Osteoarthritis. Comparison of Vet and Owner Impressions of Quality of Life Impact
Source: Front Vet Sci. 2021 Sep 30;8:733812. doi: 10.3389/fvets.2021.733812 (PMC8514988; doi:10.3389/fvets.2021.733812)
Supplement: Supplementary file 1 [file Table_1.XLSX]

## Sheet: Nats cats
Date Completed	PetID_1	Vitality	Comfort	EWB	Quality of Life	In Perfect Health	Affecting Quality of Life	Breed	Gender	Age	CM Score	OA	Mod/sev combined_	QOL impact score	PainScore
2018-09-16	6589	47.7491	39.5249	47.248	Very Good	Yes		Domestic Short Hair	F	10	2	1	1	2	0
2018-10-19	6604	38.8641	25.2903	30.7683	Good	No	A Little	Domestic Short Hair	M	8	3	1	1	0	0
2019-03-28	6629	26.6824	27.844	13.2905	Very Good	No	A Little	Domestic Short Hair	F	10	2	1	1
2017-10-04	6660	46.9098	46.0521	44.6122	Good	No	Not At All	Domestic Short Hair	F	10	2	1	1	0	0
2017-10-26	6727	44.169	41.445	37.3004	Good	Yes		Domestic Short Hair	F	10	1	1	1	4	3
2018-11-05	6735	41.3619	54.8195	43.1126	Very Good	Yes		Domestic Short Hair	F	10	1	1	1	2	1
2018-11-05	6736	40.8914	43.8431	49.2229	Very Good	Yes		Domestic Short Hair	F	10	1	1	1	0	0
2017-10-31	6751	63.9881	59.5523	58.8366	Very Good	No	Not At All	Domestic Short Hair	M	7	3	1	1
2018-05-09	6767	51.0666	38.0038	54.671	Very Good	No	A Little	British Shorthair	M	8	3	1	1	4	4
2018-05-28	6771	42.8896	51.6301	50.2183	Very Good	Yes		Domestic Short Hair	F	8	1	1	1	2	0
2019-04-29	6807	49.3845	50.4665	52.3811	Very Good	Yes		Domestic Short Hair	M	9	3	2	2	0	0
2017-12-10	6820	41.8433	41.1773	28.3646	Good	No	Not At All	Domestic Short Hair	M	10	3	1	1	0	0
2017-12-07	6926	42.645	40.856	31.5647	Very Good	Yes		Domestic Short Hair	M	7	2	1	1
2018-06-08	6930	51.5652	59.5523	58.8366	Very Good	Yes		Domestic Short Hair	F	9	3	1	1
2017-12-13	6949	37.906	32.8194	25.5395	Good	No	Somewhat	Domestic Short Hair	F	8	3	1	1
2018-07-12	7029	62.3822	40.4852	56.2425	Very Good	Yes		Domestic Long Hair	M	11	3	1	1	8	8
2018-01-23	7078	44.487	50.7084	54.3904	Very Good	Yes		Domestic Long Hair	F	8	2	1	1	4	1
2018-01-28	7094	28.5869	32.6	41.2386	Good	Yes		Domestic Short Hair	F	8	0	1	1	0	0
2018-01-25	7095	56.0315	59.5523	58.8366	Very Good	Yes		Domestic Short Hair	M	9	2	1	1	0	0
2018-08-22	7102	59.081	59.5523	58.8366	Very Good	Yes		Domestic Short Hair	F	10	2	1	1	0	0
2019-02-02	7125	28.5869	42.0212	55.4856	Very Good	Yes		British Shorthair	F	9	3	1	1	5	3
2018-02-01	7126	45.0577	53.2547	53.7069	Very Good	Yes		Domestic Short Hair	F	9	4	1	1	0	0
2018-07-20	7148	41.3228	28.4657	29.228	Very Good	No	A Little	Domestic Short Hair	F	11	3	2	2	0	0
2020-02-08	7149	47.0227	46.4355	56.2109	Very Good	Yes		Domestic Short Hair	F	11	3	1	1	1	1
2019-02-25	7193	51.6275	59.5523	56.2742	Very Good	Yes		Domestic Short Hair	M	10	4	1	1
2018-02-22	7204	34.6095	42.6969	58.8366	Good	Yes		Domestic Short Hair	M	8	2	1	1
2018-02-23	7205	17.1531	37.5698	53.7069	Good	Yes		Domestic Long Hair	M	11	3	1	1
2018-03-22	7231	46.5206	38.584	46.0599	Good	Yes		Domestic Short Hair	F	11	2	1	1	0	0
2019-02-28	7239	31.3622	28.7152	24.0479	Good	No	Somewhat	Domestic Short Hair	M	9	4	1	1	0	0
2019-03-27	7293	42.3741	38.6336	49.4938	Very Good	Yes		Domestic Short Hair	F	10	3	1	1	0	0
2018-03-22	7295	49.7211	31.4098	35.842	Very Good	Yes		Domestic Short Hair	F	9	2	1	1	0	0
2018-03-16	7296	59.1459	52.4677	56.6864	Very Good	Yes		Domestic Long Hair	M	10	3	1	1	5	4
2019-09-30	7324	33.4415	26.2453	19.8208	Good	No	A Little	Domestic Short Hair	F	12	3	1	1	0	0
2018-03-23	7326	31.1952	30.8179	37.038	Good	No	Somewhat	Egyptian Mau	M	10	2	2	2
2018-11-30	7327	42.4515	40.1442	49.8859	Very Good	Yes		Domestic Long Hair	F	9	3	1	1	0	0
2018-09-12	7328	55.8415	35.1062	49.3433	Good	No	A Little	Domestic Short Hair	M	8	3	1	1	0	0
2018-10-12	7379	51.8769	51.6301	45.7342	Very Good	Yes		Domestic Short Hair	F	11	3	1	1	0	0
2018-04-17	7382	30.6295	32.2761	0	Good	No	Not At All	Domestic Short Hair	M	8	2	2	2	2	1
2018-05-01	7392	35.4741	43.8175	29.525	Very Good	Yes		Domestic Short Hair	F	7	2	1	1
2018-05-09	7447	47.2358	46.4681	55.109	Very Good	No	Not At All	Domestic Short Hair	F	10	4	2	2	5	6
2019-05-15	7480	47.2107	36.6562	51.891	Very Good	Yes		Domestic Short Hair	F	8	2	1	1	0	0
2019-04-18	7491	46.3698	48.2776	43.318	Very Good	Yes		Siamese	F	9	1	1	1	0	0
2018-06-22	7550	57.5856	59.5523	58.8366	Very Good	Yes		Domestic Short Hair	F	9	3	1	1	0	0
2019-07-21	7605	42.3353	37.4937	44.5827	Very Good	Yes		Domestic Short Hair	M	9	2	1	1	1	0
2018-07-27	7624	43.0052	27.3978	29.4953	Very Good	No	A Little	Domestic Short Hair	M	11	5	1	1	1	0
2018-08-06	7655	38.5146	33.4381	39.5162	Good	No	Not At All	Domestic Short Hair	F	8	2	1	1	5	5
2018-08-29	7714	38.8507	39.6858	31.9179	Good	Yes		Domestic Short Hair	F	9	3	1	1	0	0
2018-09-07	7742	11.4727	32.7533	42.5262	Very Good	Yes		Bengal Cats	M	9	4	1	1	0	0
2018-09-14	7763	49.4967	37.8783	49.8859	Very Good	Yes		Domestic Short Hair	F	7	3	1	1	0	0
2018-09-14	7764	47.1355	31.4609	39.1079	Very Good	Yes		Domestic Short Hair	M	9	4	2	2	0	0
2018-10-04	7835	41.0616	33.0641	31.2405	Good	No	A Little	Domestic Long Hair	M	9	3	1	1	0	0
2018-10-20	7881	50.7552	38.1464	53.7069	Good	No	A Little	Ocicat	M	10	2	1	1	4	3
2019-10-14	7920	55.9302	44.0504	58.8366	Very Good	Yes		Domestic Short Hair	F	8	2	1	1	3	1
2018-11-21	7961	39.6382	38.4528	46.3267	Very Good	Yes		Domestic Long Hair	M	9	3	2	2	2	2
2019-07-04	8002	61.0337	39.5249	58.8366	Very Good	Yes		Domestic Short Hair	M	10	3	1	1
2019-02-13	8259	39.5053	40.1442	45.4976	Very Good	Yes		Persian	M	10	2	1	1	6	2
2019-02-13	8260	28.5387	37.9096	42.204	Good	No	A Little	Domestic Short Hair	M	10	4	1	1	2	3
2019-02-15	8261	52.4758	50.4665	47.4565	Very Good	Yes		Domestic Short Hair	F	11	4	2	2	0	0
2019-02-18	8329	58.9384	59.5523	58.8366	Very Good	Yes		Domestic Short Hair	F	7	2	1	1	0	0
2019-04-18	8580	36.8528	28.5545	8.2649	Very Good	Yes		Domestic Short Hair	F	8	3	1	1
2019-04-23	8609	41.4271	40.1629	41.5602	Good	No	A Little	Domestic Short Hair	F	9	3	1	1
2019-04-25	8618	28.3453	27.9046	28.5137	Good	Yes		Domestic Short Hair	F	10	2	2	2	0	0
2019-04-30	8636	53.9271	36.0157	54.5774	Very Good	Yes		Domestic Short Hair	F	9	2	1	1
2019-05-22	8702	41.7004	43.0025	37.1837	Poor	Yes		Domestic Short Hair	F	7	2	1	1
2019-05-29	8718	34.194	37.4031	16.741	Good	Yes		Domestic Short Hair	F	7	2	1	1	0	0
2019-05-29	8724	49.4469	39.5249	50.0671	Very Good	Yes		Domestic Long Hair	F	9	1	1	1	3	2
2019-06-04	8740	37.6203	41.3827	34.4106	Very Good	Yes		Domestic Short Hair	F	8	2	1	1	0	0
2019-06-04	8745	47.5113	45.5013	47.4267	Very Good	Yes		Domestic Short Hair	F	7	2	1	1	1	1
2019-06-06	8749	53.8519	59.5523	54.1103	Very Good	Yes		Domestic Short Hair	F	7	1	1	1	0	0
2019-06-12	8773	63.9881	59.5523	58.8366	Very Good	Yes		Domestic Long Hair	M	7	1	1	1	3	3
2019-12-05	8774	34.4379	33.9744	35.6085	Very Good	No	Not At All	Domestic Short Hair	F	10	4	2	2	1	0
2019-08-04	8957	44.1562	46.6325	58.8366	Very Good	Yes		Domestic Short Hair	M	7	2	1	1	0	0
2020-01-28	8964	33.7755	34.6656	32.9461	Good	No	A Little	Ragdoll	M	9	2	1	1	3	0
2019-08-21	9020	54.1906	51.6301	55.1403	Very Good	Yes		Domestic Short Hair	F	7	3	1	1	2	2
2019-08-27	9031	42.3353	37.343	42.8779	Very Good	Yes		Domestic Short Hair	F	12	3	2	2
2019-08-28	9032	44.8804	34.2254	15.8904	Very Good	Yes		Domestic Short Hair	M	12	1	1	1	0	0
2019-08-28	9033	43.2362	39.3135	44.6711	Very Good	Yes		Domestic Short Hair	F	10	2	1	1	0	0
2020-02-11	9055	58.7312	59.5523	54.1725	Very Good	Yes		Oriental Shorthair	F	9	2	1	1	0	0
2019-09-03	9057	51.1414	43.9204	25.4486	Good	Yes		Domestic Short Hair	F	7	2	1	1	0	0
2019-09-08	9080	53.2757	49.208	53.3356	Very Good	Yes		Domestic Short Hair	M	8	2	1	1	5	3
2019-09-08	9082	56.8574	59.5523	58.8366	Very Good	Yes		Domestic Short Hair	F	6	1	1	1	4	0
2019-09-08	9083	52.3884	51.6301	50.2183	Very Good	Yes		Domestic Short Hair	F	8	3	1	1	3	3
2019-09-20	9113	54.1655	59.5523	58.8366	Very Good	Yes		Domestic Short Hair	M	8	2	1	1	3	2
2019-09-24	9139	48.5862	59.5523	58.8366	Very Good	Yes		Domestic Short Hair	F	9	1	1	1

## Sheet: 60 cats
Date Completed	Vitality	Comfort	EWB	Quality of Life	In Perfect Health	Affecting Quality of Life	PetID	Pet Name	Breed	Gender	Age	Vet in pefect health	QOL impact score	PainScore	DJD	Mod/sever combined	Co-morbidities_1
2016-04-17	20.8862	25.4906	27.6773	Good	No	A Lot	5021	Smog (C&G)	Domestic Medium Hair	M	8	No	6	2	1	1	5
2016-05-10	0.0468	15.7097	0	Very Poor	No	A Lot	5024	Hobbes	Domestic Short Hair	M	4	No	9	8	3	2	4
2016-05-23	30.9514	30.8575	52.3197	Good	No	A Little	5025	Bailey	Siamese	F	15	No	6	5	2	2	6
2016-05-23	39.9697	36.6277	46.2377	Good	No	A Little	5026	Daisy	Siamese	F	15	No	3	3	2	2	5
2016-07-13	26.0735	28.3419	13.9981	Very Good	No	A Lot	5057	Rio	Siamese	F	14	No	5	3	1	1	4
2016-07-14	14.8455	33.1991	39.1079	Good	No	A Little	5058	Oscar	Domestic Short Hair	M	8	No	6	2	1	1	4
2016-07-13	42.645	47.4231	48.7123	Good	No	Somewhat	5059	Yellow	Domestic Short Hair	M	8	No	5	2	1	1	5
2016-07-25	37.4565	31.0465	34.9952	Good	Yes		5063	Aimee	European Shorthair	F	4	No	1	3	2	2	1
2016-08-02	24.0288	27.1182	25.054	Very Good	No	Not At All	5066	Sharjah	Siamese	M	14	No	5	6	2	2	4
2016-08-05	18.1631	22.0244	29.3766	Good	No	Somewhat	5073	Mandy	Burmese	F	19	No	5	4	1	1	4
2016-08-10	27.0335	38.617	57.3237	Very Good	No	A Little	5074	Jasmine	Siamese	F	18	No	4	4	1	1	5
2016-08-16	31.4984	28.2099	32.7994	Very Good	Yes		5076	Henry	Siamese	M	18	No	4	4	2	2	6
2016-08-11	12.1475	23.2627	0.3067	Poor	No	Somewhat	5080	Mowgli	Domestic Short Hair	M	8	No	7	6	2	2	3
2016-08-15	44.6013	34.3343	45.9711	Good	No	Somewhat	5089	Lucy	British Shorthair	F	18	No	3	5	2	2	4
2016-09-05	20.2154	23.6872	15.2309	Poor	No	A Lot	5149	Spillo	Domestic Short Hair	M	18	No	6	5	3	2	5
2016-09-05	11.9157	24.451	29.1389	Good	No	A Little	5152	Charley	Siamese	F	16	No	7	8	3	2	7
2016-09-05	49.3845	21.8268	39.3703	Good	No	A Little	5153	Chloe	Domestic Short Hair	F	17	No	6	5	3	2	4
2016-11-09	43.9651	34.2254	47.1884	Very Good	Yes		5305	Chino	Bengal	M	10	No	2	2	2	2	1
2016-10-24	31.9497	26.0899	29.8809	Good	No	Somewhat	5352	Joe	Domestic Short Hair	M	13	No	3	2	3	2	2
2016-10-31	56.0695	59.5523	58.8366	Very Good	Yes		5361	Betty	Domestic Short Hair	F	15	No	2	2	1	1	2
2016-10-28	37.3745	27.4574	24.5975	Good	No	A Little	5370	Belle	Domestic Short Hair	F	15	No	2	2	2	2	2
2016-11-07	24.0288	25.2983	31.7119	Good	No	Somewhat	5381	Fred	Domestic Short Hair	M	17	No	4	3	2	2	6
2016-11-02	18.688	40.9355	58.8366	Good	No	A Little	5382	Sox	Domestic Medium Hair	F	13	No	4	3	3	2	1
2016-11-07	40.6816	38.6667	33.3567	Very Good	No	Somewhat	5416	Maisy	Domestic Short Hair	F	16	No	2	2	2	2	3
2016-11-15	36.6734	33.9744	38.1458	Good	No	A Little	5417	Jasper	Domestic Short Hair	F	11	No	3	3	2	2	2
2016-11-17	38.0688	39.6319	45.7046	Very Good	Yes		5425	Oscar	Domestic Short Hair	M	14	No	1	2	1	1	2
2016-11-17	27.9233	30.3493	12.7135	Good	No	A Little	5429	Kiki	Domestic Short Hair	F	11	No	3	3	2	2	0
2016-11-18	55.1089	44.9487	52.2584	Very Good	Yes		5471	Merlin	Siamese	M	13	No	1	1	1	1	0
2016-11-26	9.2355	23.4631	10.8182	Good	Yes		5492	Muffin	Domestic Medium Hair	F	16	No	3	4	2	2	0
2016-11-26	47.0352	35.1959	43.8468	Very Good	Yes		5493	Rolo	Domestic Short Hair	F	16	No	2	2	2	2	1
2016-11-27	44.9944	34.9663	35.112	Very Good	No	A Little	5511	Bradley	Siamese	M	13	No	1	1	1	1	1
2017-01-12	31.6945	34.4806	32.7114	Good	No	A Little	5557	Calvinski	Domestic Short Hair	M	16	No	7	4	2	2	4
2017-02-27	45.0197	28.868	32.3002	Very Good	No	A Little	5728	Vanya	Balinese	M	16	No	3	4	2	2	0
2017-03-14	31.1496	33.4381	42.1747	Good	No	A Little	5853	Cheeky	Domestic Short Hair	F	14	No	4	4	2	2	2
2017-04-05	32.7377	32.127	32.7114	Good	No	Somewhat	6033	Michael	Domestic Short Hair	F	16	No	4	3	2	2	1
2017-04-07	34.7236	31.8534	39.9829	Very Good	No	A Little	6036	Molly	Domestic Short Hair	F	14	No	2	1	1	1	0
2017-04-24	42.1284	31.4711	41.414	Good	No	A Little	6107	Baldrick	Domestic Short Hair	M	3	No	7	4	3	2	0
2017-04-28	52.2387	53.5746	51.6465	Very Good	No	Not At All	6161	Skodi	Domestic Short Hair	M	7	No	0	0	1	1	1
2017-05-16	38.3933	39.8671	45.9711	Good	No	A Little	6231	Charlie	Domestic Short Hair	M	18	No	3	4	2	2	5
2017-05-24	16.9999	30.6115	37.0963	Very Good	No	A Little	6260	Chandon	Domestic Short Hair	F	15	No	4	4	2	2	3
2017-06-20	33.6886	37.12	41.1509	Very Good	No	A Little	6290	Molly	Domestic Short Hair	F	11	No	1	2	2	2	0
2017-06-14	32.159	27.7318	11.4434	Very Good	No	A Little	6320	Inky	Domestic Short Hair	M	10	No	8	6	3	2	1
2017-07-02	39.2521	34.2013	39.0204	Good	No	A Lot	6358	Jojo	Domestic Short Hair	M	14	No	4	3	1	1	0
2017-07-02	14.1331	25.3783	13.527	Good	No	A Lot	6359	Korky	Domestic Short Hair	M	14	No	4	4	2	2	1
2017-07-11	25.7314	24.7027	16.4801	Good	No	Somewhat	6369	Thisbe	Burmese	F	15	No	2	3	2	2	2
2017-07-05	38.9579	50.1836	51.9216	Very Good	No	Not At All	6388	Kiri	Domestic Short Hair	F	3	No	2	1	2	2	1
2017-07-09	28.1996	31.2677	32.3883	Good	No	A Little	6391	Sooty	Domestic Short Hair	M	20	No	3	2	2	2	3
2017-08-02	34.3949	27.0088	25.5092	Good	No	Somewhat	6464	Ralph	Domestic Short Hair	M	14	No	6	7	3	2	1
2017-09-15	26.8667	40.9955	44.6711	Very Good	Yes		6589	Mrs Buttons	Domestic Short Hair	F	9	No	1	1	1	1	1
2018-04-25	39.3455	51.9569	48.7723	Good	Yes		6660	Molly Giff	Domestic Short Hair	F	11	No	2	1	1	1	1
2017-10-27	44.7282	59.5523	47.1884	Very Good	Yes		6736	Kool	Domestic Short Hair	F	9	No	1	1	1	1	0
2018-01-15	48.5238	38.1784	43.2006	Good	No	A Little	7040	Nico	Domestic Short Hair	M	12	No	7	7	2	2	4
2018-01-13	39.2254	38.0829	46.3267	Very Good	No	Somewhat	7041	Shiraz	Domestic Short Hair	F	14	No	8	6	2	2	3
2018-01-24	18.2687	29.2222	14.0987	Poor	No	Somewhat	7071	Tabbatha	Persian Longhair	F	14	No	9	8	1	1	5
2018-02-08	56.0695	59.5523	58.8366	Very Good	Yes		7101	Charlie	Domestic Short Hair	F	10	No	6	4	2	2	0
2018-03-20	37.9739	33.611	31.4173	Good	No	Somewhat	7305	Oscar	Domestic Long Hair	M	12	No	9	5	1	1	2
2018-05-29	44.398	35.2991	50.8245	Good	No	A Little	7493	Tiggy	Domestic Short Hair	F	15	No	3	3	2	2	5
2018-07-27	43.0052	27.3978	29.4953	Very Good	No	A Little	7624	Harry	Domestic Short Hair	M	11	No	5	6	1	1	2
2018-08-12	29.4305	33.704	29.4953	Good	No	A Little	7669	FatCat	British Shorthair	M	10	No	2	2	2	2	1
2018-10-31	52.0266	31.3082	37.9126	Very Good	No	A Little	7905	Loki	Maine Coon	M	2	No	7	8	2	2	1

## Sheet: Duplicates removed
Date Completed	PetID_1	Vitality	Comfort	EWB	Quality of Life	In Perfect Health	Affecting Quality of Life	Breed	Gender	Age	CM Score	OA	Mod/sev combined_	QOL impact score	PainScore
2016-04-17	5021	20.8862	25.4906	27.6773	Good	No	A Lot	Domestic Medium Hair	M	8	5	1	1	6	2
2016-05-10	5024	0.0468	15.7097	0	Very Poor	No	A Lot	Domestic Short Hair	M	4	4	3	2	9	8
2016-05-23	5025	30.9514	30.8575	52.3197	Good	No	A Little	Siamese	F	15	6	2	2	6	5
2016-05-23	5026	39.9697	36.6277	46.2377	Good	No	A Little	Siamese	F	15	5	2	2	3	3
2016-07-13	5057	26.0735	28.3419	13.9981	Very Good	No	A Lot	Siamese	F	14	4	1	1	5	3
2016-07-14	5058	14.8455	33.1991	39.1079	Good	No	A Little	Domestic Short Hair	M	8	4	1	1	6	2
2016-07-13	5059	42.645	47.4231	48.7123	Good	No	Somewhat	Domestic Short Hair	M	8	5	1	1	5	2
2016-07-25	5063	37.4565	31.0465	34.9952	Good	Yes		European Shorthair	F	4	1	2	2	1	3
2016-08-02	5066	24.0288	27.1182	25.054	Very Good	No	Not At All	Siamese	M	14	4	2	2	5	6
2016-08-05	5073	18.1631	22.0244	29.3766	Good	No	Somewhat	Burmese	F	19	4	1	1	5	4
2016-08-10	5074	27.0335	38.617	57.3237	Very Good	No	A Little	Siamese	F	18	5	1	1	4	4
2016-08-16	5076	31.4984	28.2099	32.7994	Very Good	Yes		Siamese	M	18	6	2	2	4	4
2016-08-11	5080	12.1475	23.2627	0.3067	Poor	No	Somewhat	Domestic Short Hair	M	8	3	2	2	7	6
2016-08-15	5089	44.6013	34.3343	45.9711	Good	No	Somewhat	British Shorthair	F	18	4	2	2	3	5
2016-09-05	5149	20.2154	23.6872	15.2309	Poor	No	A Lot	Domestic Short Hair	M	18	5	3	2	6	5
2016-09-05	5152	11.9157	24.451	29.1389	Good	No	A Little	Siamese	F	16	7	3	2	7	8
2016-09-05	5153	49.3845	21.8268	39.3703	Good	No	A Little	Domestic Short Hair	F	17	4	3	2	6	5
2016-11-09	5305	43.9651	34.2254	47.1884	Very Good	Yes		Bengal	M	10	1	2	2	2	2
2016-10-24	5352	31.9497	26.0899	29.8809	Good	No	Somewhat	Domestic Short Hair	M	13	2	3	2	3	2
2016-10-31	5361	56.0695	59.5523	58.8366	Very Good	Yes		Domestic Short Hair	F	15	2	1	1	2	2
2016-10-28	5370	37.3745	27.4574	24.5975	Good	No	A Little	Domestic Short Hair	F	15	2	2	2	2	2
2016-11-07	5381	24.0288	25.2983	31.7119	Good	No	Somewhat	Domestic Short Hair	M	17	6	2	2	4	3
2016-11-02	5382	18.688	40.9355	58.8366	Good	No	A Little	Domestic Medium Hair	F	13	1	3	2	4	3
2016-11-07	5416	40.6816	38.6667	33.3567	Very Good	No	Somewhat	Domestic Short Hair	F	16	3	2	2	2	2
2016-11-15	5417	36.6734	33.9744	38.1458	Good	No	A Little	Domestic Short Hair	F	11	2	2	2	3	3
2016-11-17	5425	38.0688	39.6319	45.7046	Very Good	Yes		Domestic Short Hair	M	14	2	1	1	1	2
2016-11-17	5429	27.9233	30.3493	12.7135	Good	No	A Little	Domestic Short Hair	F	11	0	2	2	3	3
2016-11-18	5471	55.1089	44.9487	52.2584	Very Good	Yes		Siamese	M	13	0	1	1	1	1
2016-11-26	5492	9.2355	23.4631	10.8182	Good	Yes		Domestic Medium Hair	F	16	0	2	2	3	4
2016-11-26	5493	47.0352	35.1959	43.8468	Very Good	Yes		Domestic Short Hair	F	16	1	2	2	2	2
2016-11-27	5511	44.9944	34.9663	35.112	Very Good	No	A Little	Siamese	M	13	1	1	1	1	1
2017-01-12	5557	31.6945	34.4806	32.7114	Good	No	A Little	Domestic Short Hair	M	16	4	2	2	7	4
2017-02-27	5728	45.0197	28.868	32.3002	Very Good	No	A Little	Balinese	M	16	0	2	2	3	4
2017-03-14	5853	31.1496	33.4381	42.1747	Good	No	A Little	Domestic Short Hair	F	14	2	2	2	4	4
2017-04-05	6033	32.7377	32.127	32.7114	Good	No	Somewhat	Domestic Short Hair	F	16	1	2	2	4	3
2017-04-07	6036	34.7236	31.8534	39.9829	Very Good	No	A Little	Domestic Short Hair	F	14	0	1	1	2	1
2017-04-24	6107	42.1284	31.4711	41.414	Good	No	A Little	Domestic Short Hair	M	3	0	3	2	7	4
2017-04-28	6161	52.2387	53.5746	51.6465	Very Good	No	Not At All	Domestic Short Hair	M	7	1	1	1	0	0
2017-05-16	6231	38.3933	39.8671	45.9711	Good	No	A Little	Domestic Short Hair	M	18	5	2	2	3	4
2017-05-24	6260	16.9999	30.6115	37.0963	Very Good	No	A Little	Domestic Short Hair	F	15	3	2	2	4	4
2017-06-20	6290	33.6886	37.12	41.1509	Very Good	No	A Little	Domestic Short Hair	F	11	0	2	2	1	2
2017-06-14	6320	32.159	27.7318	11.4434	Very Good	No	A Little	Domestic Short Hair	M	10	1	3	2	8	6
2017-07-02	6358	39.2521	34.2013	39.0204	Good	No	A Lot	Domestic Short Hair	M	14	0	1	1	4	3
2017-07-02	6359	14.1331	25.3783	13.527	Good	No	A Lot	Domestic Short Hair	M	14	1	2	2	4	4
2017-07-11	6369	25.7314	24.7027	16.4801	Good	No	Somewhat	Burmese	F	15	2	2	2	2	3
2017-07-05	6388	38.9579	50.1836	51.9216	Very Good	No	Not At All	Domestic Short Hair	F	3	1	2	2	2	1
2017-07-09	6391	28.1996	31.2677	32.3883	Good	No	A Little	Domestic Short Hair	M	20	3	2	2	3	2
2017-08-02	6464	34.3949	27.0088	25.5092	Good	No	Somewhat	Domestic Short Hair	M	14	1	3	2	6	7
2018-01-15	7040	48.5238	38.1784	43.2006	Good	No	A Little	Domestic Short Hair	M	12	4	2	2	7	7
2018-01-13	7041	39.2254	38.0829	46.3267	Very Good	No	Somewhat	Domestic Short Hair	F	14	3	2	2	8	6
2018-01-24	7071	18.2687	29.2222	14.0987	Poor	No	Somewhat	Persian Longhair	F	14	5	1	1	9	8
2018-02-08	7101	56.0695	59.5523	58.8366	Very Good	Yes		Domestic Short Hair	F	10	0	2	2	6	4
2018-03-20	7305	37.9739	33.611	31.4173	Good	No	Somewhat	Domestic Long Hair	M	12	2	1	1	9	5
2018-05-29	7493	44.398	35.2991	50.8245	Good	No	A Little	Domestic Short Hair	F	15	5	2	2	3	3
2018-08-12	7669	29.4305	33.704	29.4953	Good	No	A Little	British Shorthair	M	10	1	2	2	2	2
2018-10-31	7905	52.0266	31.3082	37.9126	Very Good	No	A Little	Maine Coon	M	2	1	2	2	7	8

## Sheet: Minitab for M.mwx
PetID_1	Vitality	Comfort	EWB	Quality of Life	In Perfect Health	Affecting Quality of Life	Breed	Gender	Age	CM Score	OA1	OA	QOL impact score	PainScore
6589	47.7491	39.5249	47.248	Very Good	Yes		Domestic Short Hair	F	10	2	1	1	2	0
6604	38.8641	25.2903	30.7683	Good	No	A Little	Domestic Short Hair	M	8	3	1	1	0	0
6629	26.6824	27.844	13.2905	Very Good	No	A Little	Domestic Short Hair	F	10	2	1	1
6660	46.9098	46.0521	44.6122	Good	No	Not At All	Domestic Short Hair	F	10	2	1	1	0	0
6727	44.169	41.445	37.3004	Good	Yes		Domestic Short Hair	F	10	1	1	1	4	3
6735	41.3619	54.8195	43.1126	Very Good	Yes		Domestic Short Hair	F	10	1	1	1	2	1
6736	40.8914	43.8431	49.2229	Very Good	Yes		Domestic Short Hair	F	10	1	1	1	0	0
6751	63.9881	59.5523	58.8366	Very Good	No	Not At All	Domestic Short Hair	M	7	3	1	1
6767	51.0666	38.0038	54.671	Very Good	No	A Little	British Shorthair	M	8	3	1	1	4	4
6771	42.8896	51.6301	50.2183	Very Good	Yes		Domestic Short Hair	F	8	1	1	1	2	0
6807	49.3845	50.4665	52.3811	Very Good	Yes		Domestic Short Hair	M	9	3	2	2	0	0
6820	41.8433	41.1773	28.3646	Good	No	Not At All	Domestic Short Hair	M	10	3	1	1	0	0
6926	42.645	40.856	31.5647	Very Good	Yes		Domestic Short Hair	M	7	2	1	1
6930	51.5652	59.5523	58.8366	Very Good	Yes		Domestic Short Hair	F	9	3	1	1
6949	37.906	32.8194	25.5395	Good	No	Somewhat	Domestic Short Hair	F	8	3	1	1
7029	62.3822	40.4852	56.2425	Very Good	Yes		Domestic Long Hair	M	11	3	1	1	8	8
7078	44.487	50.7084	54.3904	Very Good	Yes		Domestic Long Hair	F	8	2	1	1	4	1
7094	28.5869	32.6	41.2386	Good	Yes		Domestic Short Hair	F	8	0	1	1	0	0
7095	56.0315	59.5523	58.8366	Very Good	Yes		Domestic Short Hair	M	9	2	1	1	0	0
7102	59.081	59.5523	58.8366	Very Good	Yes		Domestic Short Hair	F	10	2	1	1	0	0
7125	28.5869	42.0212	55.4856	Very Good	Yes		British Shorthair	F	9	3	1	1	5	3
7126	45.0577	53.2547	53.7069	Very Good	Yes		Domestic Short Hair	F	9	4	1	1	0	0
7148	41.3228	28.4657	29.228	Very Good	No	A Little	Domestic Short Hair	F	11	3	2	2	0	0
7149	47.0227	46.4355	56.2109	Very Good	Yes		Domestic Short Hair	F	11	3	1	1	1	1
7193	51.6275	59.5523	56.2742	Very Good	Yes		Domestic Short Hair	M	10	4	1	1
7204	34.6095	42.6969	58.8366	Good	Yes		Domestic Short Hair	M	8	2	1	1
7205	17.1531	37.5698	53.7069	Good	Yes		Domestic Long Hair	M	11	3	1	1
7231	46.5206	38.584	46.0599	Good	Yes		Domestic Short Hair	F	11	2	1	1	0	0
7239	31.3622	28.7152	24.0479	Good	No	Somewhat	Domestic Short Hair	M	9	4	1	1	0	0
7293	42.3741	38.6336	49.4938	Very Good	Yes		Domestic Short Hair	F	10	3	1	1	0	0
7295	49.7211	31.4098	35.842	Very Good	Yes		Domestic Short Hair	F	9	2	1	1	0	0
7296	59.1459	52.4677	56.6864	Very Good	Yes		Domestic Long Hair	M	10	3	1	1	5	4
7324	33.4415	26.2453	19.8208	Good	No	A Little	Domestic Short Hair	F	12	3	1	1	0	0
7326	31.1952	30.8179	37.038	Good	No	Somewhat	Egyptian Mau	M	10	2	2	2
7327	42.4515	40.1442	49.8859	Very Good	Yes		Domestic Long Hair	F	9	3	1	1	0	0
7328	55.8415	35.1062	49.3433	Good	No	A Little	Domestic Short Hair	M	8	3	1	1	0	0
7379	51.8769	51.6301	45.7342	Very Good	Yes		Domestic Short Hair	F	11	3	1	1	0	0
7382	30.6295	32.2761	0	Good	No	Not At All	Domestic Short Hair	M	8	2	2	2	2	1
7392	35.4741	43.8175	29.525	Very Good	Yes		Domestic Short Hair	F	7	2	1	1
7447	47.2358	46.4681	55.109	Very Good	No	Not At All	Domestic Short Hair	F	10	4	2	2	5	6
7480	47.2107	36.6562	51.891	Very Good	Yes		Domestic Short Hair	F	8	2	1	1	0	0
7491	46.3698	48.2776	43.318	Very Good	Yes		Siamese	F	9	1	1	1	0	0
7550	57.5856	59.5523	58.8366	Very Good	Yes		Domestic Short Hair	F	9	3	1	1	0	0
7605	42.3353	37.4937	44.5827	Very Good	Yes		Domestic Short Hair	M	9	2	1	1	1	0
7624	43.0052	27.3978	29.4953	Very Good	No	A Little	Domestic Short Hair	M	11	5	1	1	1	0
7655	38.5146	33.4381	39.5162	Good	No	Not At All	Domestic Short Hair	F	8	2	1	1	5	5
7714	38.8507	39.6858	31.9179	Good	Yes		Domestic Short Hair	F	9	3	1	1	0	0
7742	11.4727	32.7533	42.5262	Very Good	Yes		Bengal Cats	M	9	4	1	1	0	0
7763	49.4967	37.8783	49.8859	Very Good	Yes		Domestic Short Hair	F	7	3	1	1	0	0
7764	47.1355	31.4609	39.1079	Very Good	Yes		Domestic Short Hair	M	9	4	2	2	0	0
7835	41.0616	33.0641	31.2405	Good	No	A Little	Domestic Long Hair	M	9	3	1	1	0	0
7881	50.7552	38.1464	53.7069	Good	No	A Little	Ocicat	M	10	2	1	1	4	3
7920	55.9302	44.0504	58.8366	Very Good	Yes		Domestic Short Hair	F	8	2	1	1	3	1
7961	39.6382	38.4528	46.3267	Very Good	Yes		Domestic Long Hair	M	9	3	2	2	2	2
8002	61.0337	39.5249	58.8366	Very Good	Yes		Domestic Short Hair	M	10	3	1	1
8259	39.5053	40.1442	45.4976	Very Good	Yes		Persian	M	10	2	1	1	6	2
8260	28.5387	37.9096	42.204	Good	No	A Little	Domestic Short Hair	M	10	4	1	1	2	3
8261	52.4758	50.4665	47.4565	Very Good	Yes		Domestic Short Hair	F	11	4	2	2	0	0
8329	58.9384	59.5523	58.8366	Very Good	Yes		Domestic Short Hair	F	7	2	1	1	0	0
8580	36.8528	28.5545	8.2649	Very Good	Yes		Domestic Short Hair	F	8	3	1	1
8609	41.4271	40.1629	41.5602	Good	No	A Little	Domestic Short Hair	F	9	3	1	1
8618	28.3453	27.9046	28.5137	Good	Yes		Domestic Short Hair	F	10	2	2	2	0	0
8636	53.9271	36.0157	54.5774	Very Good	Yes		Domestic Short Hair	F	9	2	1	1
8702	41.7004	43.0025	37.1837	Poor	Yes		Domestic Short Hair	F	7	2	1	1
8718	34.194	37.4031	16.741	Good	Yes		Domestic Short Hair	F	7	2	1	1	0	0
8724	49.4469	39.5249	50.0671	Very Good	Yes		Domestic Long Hair	F	9	1	1	1	3	2
8740	37.6203	41.3827	34.4106	Very Good	Yes		Domestic Short Hair	F	8	2	1	1	0	0
8745	47.5113	45.5013	47.4267	Very Good	Yes		Domestic Short Hair	F	7	2	1	1	1	1
8749	53.8519	59.5523	54.1103	Very Good	Yes		Domestic Short Hair	F	7	1	1	1	0	0
8773	63.9881	59.5523	58.8366	Very Good	Yes		Domestic Long Hair	M	7	1	1	1	3	3
8774	34.4379	33.9744	35.6085	Very Good	No	Not At All	Domestic Short Hair	F	10	4	2	2	1	0
8957	44.1562	46.6325	58.8366	Very Good	Yes		Domestic Short Hair	M	7	2	1	1	0	0
8964	33.7755	34.6656	32.9461	Good	No	A Little	Ragdoll	M	9	2	1	1	3	0
9020	54.1906	51.6301	55.1403	Very Good	Yes		Domestic Short Hair	F	7	3	1	1	2	2
9031	42.3353	37.343	42.8779	Very Good	Yes		Domestic Short Hair	F	12	3	2	2
9032	44.8804	34.2254	15.8904	Very Good	Yes		Domestic Short Hair	M	12	1	1	1	0	0
9033	43.2362	39.3135	44.6711	Very Good	Yes		Domestic Short Hair	F	10	2	1	1	0	0
9055	58.7312	59.5523	54.1725	Very Good	Yes		Oriental Shorthair	F	9	2	1	1	0	0
9057	51.1414	43.9204	25.4486	Good	Yes		Domestic Short Hair	F	7	2	1	1	0	0
9080	53.2757	49.208	53.3356	Very Good	Yes		Domestic Short Hair	M	8	2	1	1	5	3
9082	56.8574	59.5523	58.8366	Very Good	Yes		Domestic Short Hair	F	6	1	1	1	4	0
9083	52.3884	51.6301	50.2183	Very Good	Yes		Domestic Short Hair	F	8	3	1	1	3	3
9113	54.1655	59.5523	58.8366	Very Good	Yes		Domestic Short Hair	M	8	2	1	1	3	2
9139	48.5862	59.5523	58.8366	Very Good	Yes		Domestic Short Hair	F	9	1	1	1
5021	20.8862	25.4906	27.6773	Good	No	A Lot	Domestic Medium Hair	M	8	5	1	1	6	2
5024	0.0468	15.7097	0	Very Poor	No	A Lot	Domestic Short Hair	M	4	4	3	2	9	8
5025	30.9514	30.8575	52.3197	Good	No	A Little	Siamese	F	15	6	2	2	6	5
5026	39.9697	36.6277	46.2377	Good	No	A Little	Siamese	F	15	5	2	2	3	3
5057	26.0735	28.3419	13.9981	Very Good	No	A Lot	Siamese	F	14	4	1	1	5	3
5058	14.8455	33.1991	39.1079	Good	No	A Little	Domestic Short Hair	M	8	4	1	1	6	2
5059	42.645	47.4231	48.7123	Good	No	Somewhat	Domestic Short Hair	M	8	5	1	1	5	2
5063	37.4565	31.0465	34.9952	Good	Yes		European Shorthair	F	4	1	2	2	1	3
5066	24.0288	27.1182	25.054	Very Good	No	Not At All	Siamese	M	14	4	2	2	5	6
5073	18.1631	22.0244	29.3766	Good	No	Somewhat	Burmese	F	19	4	1	1	5	4
5074	27.0335	38.617	57.3237	Very Good	No	A Little	Siamese	F	18	5	1	1	4	4
5076	31.4984	28.2099	32.7994	Very Good	Yes		Siamese	M	18	6	2	2	4	4
5080	12.1475	23.2627	0.3067	Poor	No	Somewhat	Domestic Short Hair	M	8	3	2	2	7	6
5089	44.6013	34.3343	45.9711	Good	No	Somewhat	British Shorthair	F	18	4	2	2	3	5
5149	20.2154	23.6872	15.2309	Poor	No	A Lot	Domestic Short Hair	M	18	5	3	2	6	5
5152	11.9157	24.451	29.1389	Good	No	A Little	Siamese	F	16	7	3	2	7	8
5153	49.3845	21.8268	39.3703	Good	No	A Little	Domestic Short Hair	F	17	4	3	2	6	5
5305	43.9651	34.2254	47.1884	Very Good	Yes		Bengal	M	10	1	2	2	2	2
5352	31.9497	26.0899	29.8809	Good	No	Somewhat	Domestic Short Hair	M	13	2	3	2	3	2
5361	56.0695	59.5523	58.8366	Very Good	Yes		Domestic Short Hair	F	15	2	1	1	2	2
5370	37.3745	27.4574	24.5975	Good	No	A Little	Domestic Short Hair	F	15	2	2	2	2	2
5381	24.0288	25.2983	31.7119	Good	No	Somewhat	Domestic Short Hair	M	17	6	2	2	4	3
5382	18.688	40.9355	58.8366	Good	No	A Little	Domestic Medium Hair	F	13	1	3	2	4	3
5416	40.6816	38.6667	33.3567	Very Good	No	Somewhat	Domestic Short Hair	F	16	3	2	2	2	2
5417	36.6734	33.9744	38.1458	Good	No	A Little	Domestic Short Hair	F	11	2	2	2	3	3
5425	38.0688	39.6319	45.7046	Very Good	Yes		Domestic Short Hair	M	14	2	1	1	1	2
5429	27.9233	30.3493	12.7135	Good	No	A Little	Domestic Short Hair	F	11	0	2	2	3	3
5471	55.1089	44.9487	52.2584	Very Good	Yes		Siamese	M	13	0	1	1	1	1
5492	9.2355	23.4631	10.8182	Good	Yes		Domestic Medium Hair	F	16	0	2	2	3	4
5493	47.0352	35.1959	43.8468	Very Good	Yes		Domestic Short Hair	F	16	1	2	2	2	2
5511	44.9944	34.9663	35.112	Very Good	No	A Little	Siamese	M	13	1	1	1	1	1
5557	31.6945	34.4806	32.7114	Good	No	A Little	Domestic Short Hair	M	16	4	2	2	7	4
5728	45.0197	28.868	32.3002	Very Good	No	A Little	Balinese	M	16	0	2	2	3	4
5853	31.1496	33.4381	42.1747	Good	No	A Little	Domestic Short Hair	F	14	2	2	2	4	4
6033	32.7377	32.127	32.7114	Good	No	Somewhat	Domestic Short Hair	F	16	1	2	2	4	3
6036	34.7236	31.8534	39.9829	Very Good	No	A Little	Domestic Short Hair	F	14	0	1	1	2	1
6107	42.1284	31.4711	41.414	Good	No	A Little	Domestic Short Hair	M	3	0	3	2	7	4
6161	52.2387	53.5746	51.6465	Very Good	No	Not At All	Domestic Short Hair	M	7	1	1	1	0	0
6231	38.3933	39.8671	45.9711	Good	No	A Little	Domestic Short Hair	M	18	5	2	2	3	4
6260	16.9999	30.6115	37.0963	Very Good	No	A Little	Domestic Short Hair	F	15	3	2	2	4	4
6290	33.6886	37.12	41.1509	Very Good	No	A Little	Domestic Short Hair	F	11	0	2	2	1	2
6320	32.159	27.7318	11.4434	Very Good	No	A Little	Domestic Short Hair	M	10	1	3	2	8	6
6358	39.2521	34.2013	39.0204	Good	No	A Lot	Domestic Short Hair	M	14	0	1	1	4	3
6359	14.1331	25.3783	13.527	Good	No	A Lot	Domestic Short Hair	M	14	1	2	2	4	4
6369	25.7314	24.7027	16.4801	Good	No	Somewhat	Burmese	F	15	2	2	2	2	3
6388	38.9579	50.1836	51.9216	Very Good	No	Not At All	Domestic Short Hair	F	3	1	2	2	2	1
6391	28.1996	31.2677	32.3883	Good	No	A Little	Domestic Short Hair	M	20	3	2	2	3	2
6464	34.3949	27.0088	25.5092	Good	No	Somewhat	Domestic Short Hair	M	14	1	3	2	6	7
7040	48.5238	38.1784	43.2006	Good	No	A Little	Domestic Short Hair	M	12	4	2	2	7	7
7041	39.2254	38.0829	46.3267	Very Good	No	Somewhat	Domestic Short Hair	F	14	3	2	2	8	6
7071	18.2687	29.2222	14.0987	Poor	No	Somewhat	Persian Longhair	F	14	5	1	1	9	8
7101	56.0695	59.5523	58.8366	Very Good	Yes		Domestic Short Hair	F	10	0	2	2	6	4
7305	37.9739	33.611	31.4173	Good	No	Somewhat	Domestic Long Hair	M	12	2	1	1	9	5
7493	44.398	35.2991	50.8245	Good	No	A Little	Domestic Short Hair	F	15	5	2	2	3	3
7669	29.4305	33.704	29.4953	Good	No	A Little	British Shorthair	M	10	1	2	2	2	2
7905	52.0266	31.3082	37.9126	Very Good	No	A Little	Maine Coon	M	2	1	2	2	7	8

## Sheet: corrected for impact pain score
Date Completed	PetID_1	Vitality	Comfort	EWB	Quality of Life	In Perfect Health	Affecting Quality of Life	Breed	Gender	Age	CM Score	OA1	OA	QOL impact score	PainScore	Source
2018-09-16	6589	47.7491	39.5249	47.248	Very Good	Yes		Domestic Short Hair	F	10	2	1	1	2	0	Nats cats
2018-10-19	6604	38.8641	25.2903	30.7683	Good	No	A Little	Domestic Short Hair	M	8	3	1	1	0	0	Nats cats
2017-10-04	6660	46.9098	46.0521	44.6122	Good	No	Not At All	Domestic Short Hair	F	10	2	1	1	0	0	Nats cats
2017-10-26	6727	44.169	41.445	37.3004	Good	Yes		Domestic Short Hair	F	10	1	1	1	4	3	Nats cats
2018-11-05	6735	41.3619	54.8195	43.1126	Very Good	Yes		Domestic Short Hair	F	10	1	1	1	2	1	Nats cats
2018-11-05	6736	40.8914	43.8431	49.2229	Very Good	Yes		Domestic Short Hair	F	10	1	1	1	0	0	Nats cats
2018-05-09	6767	51.0666	38.0038	54.671	Very Good	No	A Little	British Shorthair	M	8	3	1	1	4	4	Nats cats
2018-05-28	6771	42.8896	51.6301	50.2183	Very Good	Yes		Domestic Short Hair	F	8	1	1	1	2	0	Nats cats
2019-04-29	6807	49.3845	50.4665	52.3811	Very Good	Yes		Domestic Short Hair	M	9	3	2	2	0	0	Nats cats
2017-12-10	6820	41.8433	41.1773	28.3646	Good	No	Not At All	Domestic Short Hair	M	10	3	1	1	0	0	Nats cats
2018-07-12	7029	62.3822	40.4852	56.2425	Very Good	Yes		Domestic Long Hair	M	11	3	1	1	8	8	Nats cats
2018-01-23	7078	44.487	50.7084	54.3904	Very Good	Yes		Domestic Long Hair	F	8	2	1	1	4	1	Nats cats
2018-01-28	7094	28.5869	32.6	41.2386	Good	Yes		Domestic Short Hair	F	8	0	1	1	0	0	Nats cats
2018-01-25	7095	56.0315	59.5523	58.8366	Very Good	Yes		Domestic Short Hair	M	9	2	1	1	0	0	Nats cats
2018-08-22	7102	59.081	59.5523	58.8366	Very Good	Yes		Domestic Short Hair	F	10	2	1	1	0	0	Nats cats
2019-02-02	7125	28.5869	42.0212	55.4856	Very Good	Yes		British Shorthair	F	9	3	1	1	5	3	Nats cats
2018-02-01	7126	45.0577	53.2547	53.7069	Very Good	Yes		Domestic Short Hair	F	9	4	1	1	0	0	Nats cats
2018-07-20	7148	41.3228	28.4657	29.228	Very Good	No	A Little	Domestic Short Hair	F	11	3	2	2	0	0	Nats cats
2020-02-08	7149	47.0227	46.4355	56.2109	Very Good	Yes		Domestic Short Hair	F	11	3	1	1	1	1	Nats cats
2018-03-22	7231	46.5206	38.584	46.0599	Good	Yes		Domestic Short Hair	F	11	2	1	1	0	0	Nats cats
2019-02-28	7239	31.3622	28.7152	24.0479	Good	No	Somewhat	Domestic Short Hair	M	9	4	1	1	0	0	Nats cats
2019-03-27	7293	42.3741	38.6336	49.4938	Very Good	Yes		Domestic Short Hair	F	10	3	1	1	0	0	Nats cats
2018-03-22	7295	49.7211	31.4098	35.842	Very Good	Yes		Domestic Short Hair	F	9	2	1	1	0	0	Nats cats
2018-03-16	7296	59.1459	52.4677	56.6864	Very Good	Yes		Domestic Long Hair	M	10	3	1	1	5	4	Nats cats
2019-09-30	7324	33.4415	26.2453	19.8208	Good	No	A Little	Domestic Short Hair	F	12	3	1	1	0	0	Nats cats
2018-11-30	7327	42.4515	40.1442	49.8859	Very Good	Yes		Domestic Long Hair	F	9	3	1	1	0	0	Nats cats
2018-09-12	7328	55.8415	35.1062	49.3433	Good	No	A Little	Domestic Short Hair	M	8	3	1	1	0	0	Nats cats
2018-10-12	7379	51.8769	51.6301	45.7342	Very Good	Yes		Domestic Short Hair	F	11	3	1	1	0	0	Nats cats
2018-04-17	7382	30.6295	32.2761	0	Good	No	Not At All	Domestic Short Hair	M	8	2	2	2	2	1	Nats cats
2018-05-09	7447	47.2358	46.4681	55.109	Very Good	No	Not At All	Domestic Short Hair	F	10	4	2	2	5	6	Nats cats
2019-05-15	7480	47.2107	36.6562	51.891	Very Good	Yes		Domestic Short Hair	F	8	2	1	1	0	0	Nats cats
2019-04-18	7491	46.3698	48.2776	43.318	Very Good	Yes		Siamese	F	9	1	1	1	0	0	Nats cats
2018-06-22	7550	57.5856	59.5523	58.8366	Very Good	Yes		Domestic Short Hair	F	9	3	1	1	0	0	Nats cats
2019-07-21	7605	42.3353	37.4937	44.5827	Very Good	Yes		Domestic Short Hair	M	9	2	1	1	1	0	Nats cats
2018-07-27	7624	43.0052	27.3978	29.4953	Very Good	No	A Little	Domestic Short Hair	M	11	5	1	1	1	0	Nats cats
2018-08-06	7655	38.5146	33.4381	39.5162	Good	No	Not At All	Domestic Short Hair	F	8	2	1	1	5	5	Nats cats
2018-08-29	7714	38.8507	39.6858	31.9179	Good	Yes		Domestic Short Hair	F	9	3	1	1	0	0	Nats cats
2018-09-07	7742	11.4727	32.7533	42.5262	Very Good	Yes		Bengal Cats	M	9	4	1	1	0	0	Nats cats
2018-09-14	7763	49.4967	37.8783	49.8859	Very Good	Yes		Domestic Short Hair	F	7	3	1	1	0	0	Nats cats
2018-09-14	7764	47.1355	31.4609	39.1079	Very Good	Yes		Domestic Short Hair	M	9	4	2	2	0	0	Nats cats
2018-10-04	7835	41.0616	33.0641	31.2405	Good	No	A Little	Domestic Long Hair	M	9	3	1	1	0	0	Nats cats
2018-10-20	7881	50.7552	38.1464	53.7069	Good	No	A Little	Ocicat	M	10	2	1	1	4	3	Nats cats
2019-10-14	7920	55.9302	44.0504	58.8366	Very Good	Yes		Domestic Short Hair	F	8	2	1	1	3	1	Nats cats
2018-11-21	7961	39.6382	38.4528	46.3267	Very Good	Yes		Domestic Long Hair	M	9	3	2	2	2	2	Nats cats
2019-02-13	8259	39.5053	40.1442	45.4976	Very Good	Yes		Persian	M	10	2	1	1	6	2	Nats cats
2019-02-13	8260	28.5387	37.9096	42.204	Good	No	A Little	Domestic Short Hair	M	10	4	1	1	2	3	Nats cats
2019-02-15	8261	52.4758	50.4665	47.4565	Very Good	Yes		Domestic Short Hair	F	11	4	2	2	0	0	Nats cats
2019-02-18	8329	58.9384	59.5523	58.8366	Very Good	Yes		Domestic Short Hair	F	7	2	1	1	0	0	Nats cats
2019-04-25	8618	28.3453	27.9046	28.5137	Good	Yes		Domestic Short Hair	F	10	2	2	2	0	0	Nats cats
2019-05-29	8718	34.194	37.4031	16.741	Good	Yes		Domestic Short Hair	F	7	2	1	1	0	0	Nats cats
2019-05-29	8724	49.4469	39.5249	50.0671	Very Good	Yes		Domestic Long Hair	F	9	1	1	1	3	2	Nats cats
2019-06-04	8740	37.6203	41.3827	34.4106	Very Good	Yes		Domestic Short Hair	F	8	2	1	1	0	0	Nats cats
2019-06-04	8745	47.5113	45.5013	47.4267	Very Good	Yes		Domestic Short Hair	F	7	2	1	1	1	1	Nats cats
2019-06-06	8749	53.8519	59.5523	54.1103	Very Good	Yes		Domestic Short Hair	F	7	1	1	1	0	0	Nats cats
2019-06-12	8773	63.9881	59.5523	58.8366	Very Good	Yes		Domestic Long Hair	M	7	1	1	1	3	3	Nats cats
2019-12-05	8774	34.4379	33.9744	35.6085	Very Good	No	Not At All	Domestic Short Hair	F	10	4	2	2	1	0	Nats cats
2019-08-04	8957	44.1562	46.6325	58.8366	Very Good	Yes		Domestic Short Hair	M	7	2	1	1	0	0	Nats cats
2020-01-28	8964	33.7755	34.6656	32.9461	Good	No	A Little	Ragdoll	M	9	2	1	1	3	0	Nats cats
2019-08-21	9020	54.1906	51.6301	55.1403	Very Good	Yes		Domestic Short Hair	F	7	3	1	1	2	2	Nats cats
2019-08-28	9032	44.8804	34.2254	15.8904	Very Good	Yes		Domestic Short Hair	M	12	1	1	1	0	0	Nats cats
2019-08-28	9033	43.2362	39.3135	44.6711	Very Good	Yes		Domestic Short Hair	F	10	2	1	1	0	0	Nats cats
2020-02-11	9055	58.7312	59.5523	54.1725	Very Good	Yes		Oriental Shorthair	F	9	2	1	1	0	0	Nats cats
2019-09-03	9057	51.1414	43.9204	25.4486	Good	Yes		Domestic Short Hair	F	7	2	1	1	0	0	Nats cats
2019-09-08	9080	53.2757	49.208	53.3356	Very Good	Yes		Domestic Short Hair	M	8	2	1	1	5	3	Nats cats
2019-09-08	9082	56.8574	59.5523	58.8366	Very Good	Yes		Domestic Short Hair	F	6	1	1	1	4	0	Nats cats
2019-09-08	9083	52.3884	51.6301	50.2183	Very Good	Yes		Domestic Short Hair	F	8	3	1	1	3	3	Nats cats
2019-09-20	9113	54.1655	59.5523	58.8366	Very Good	Yes		Domestic Short Hair	M	8	2	1	1	3	2	Nats cats
2016-04-17	5021	20.8862	25.4906	27.6773	Good	No	A Lot	Domestic Medium Hair	M	8	5	1	1	6	2	Duplicates removed
2016-05-10	5024	0.0468	15.7097	0	Very Poor	No	A Lot	Domestic Short Hair	M	4	4	3	2	9	8	Duplicates removed
2016-05-23	5025	30.9514	30.8575	52.3197	Good	No	A Little	Siamese	F	15	6	2	2	6	5	Duplicates removed
2016-05-23	5026	39.9697	36.6277	46.2377	Good	No	A Little	Siamese	F	15	5	2	2	3	3	Duplicates removed
2016-07-13	5057	26.0735	28.3419	13.9981	Very Good	No	A Lot	Siamese	F	14	4	1	1	5	3	Duplicates removed
2016-07-14	5058	14.8455	33.1991	39.1079	Good	No	A Little	Domestic Short Hair	M	8	4	1	1	6	2	Duplicates removed
2016-07-13	5059	42.645	47.4231	48.7123	Good	No	Somewhat	Domestic Short Hair	M	8	5	1	1	5	2	Duplicates removed
2016-07-25	5063	37.4565	31.0465	34.9952	Good	Yes		European Shorthair	F	4	1	2	2	1	3	Duplicates removed
2016-08-02	5066	24.0288	27.1182	25.054	Very Good	No	Not At All	Siamese	M	14	4	2	2	5	6	Duplicates removed
2016-08-05	5073	18.1631	22.0244	29.3766	Good	No	Somewhat	Burmese	F	19	4	1	1	5	4	Duplicates removed
2016-08-10	5074	27.0335	38.617	57.3237	Very Good	No	A Little	Siamese	F	18	5	1	1	4	4	Duplicates removed
2016-08-16	5076	31.4984	28.2099	32.7994	Very Good	Yes		Siamese	M	18	6	2	2	4	4	Duplicates removed
2016-08-11	5080	12.1475	23.2627	0.3067	Poor	No	Somewhat	Domestic Short Hair	M	8	3	2	2	7	6	Duplicates removed
2016-08-15	5089	44.6013	34.3343	45.9711	Good	No	Somewhat	British Shorthair	F	18	4	2	2	3	5	Duplicates removed
2016-09-05	5149	20.2154	23.6872	15.2309	Poor	No	A Lot	Domestic Short Hair	M	18	5	3	2	6	5	Duplicates removed
2016-09-05	5152	11.9157	24.451	29.1389	Good	No	A Little	Siamese	F	16	7	3	2	7	8	Duplicates removed
2016-09-05	5153	49.3845	21.8268	39.3703	Good	No	A Little	Domestic Short Hair	F	17	4	3	2	6	5	Duplicates removed
2016-11-09	5305	43.9651	34.2254	47.1884	Very Good	Yes		Bengal	M	10	1	2	2	2	2	Duplicates removed
2016-10-24	5352	31.9497	26.0899	29.8809	Good	No	Somewhat	Domestic Short Hair	M	13	2	3	2	3	2	Duplicates removed
2016-10-31	5361	56.0695	59.5523	58.8366	Very Good	Yes		Domestic Short Hair	F	15	2	1	1	2	2	Duplicates removed
2016-10-28	5370	37.3745	27.4574	24.5975	Good	No	A Little	Domestic Short Hair	F	15	2	2	2	2	2	Duplicates removed
2016-11-07	5381	24.0288	25.2983	31.7119	Good	No	Somewhat	Domestic Short Hair	M	17	6	2	2	4	3	Duplicates removed
2016-11-02	5382	18.688	40.9355	58.8366	Good	No	A Little	Domestic Medium Hair	F	13	1	3	2	4	3	Duplicates removed
2016-11-07	5416	40.6816	38.6667	33.3567	Very Good	No	Somewhat	Domestic Short Hair	F	16	3	2	2	2	2	Duplicates removed
2016-11-15	5417	36.6734	33.9744	38.1458	Good	No	A Little	Domestic Short Hair	F	11	2	2	2	3	3	Duplicates removed
2016-11-17	5425	38.0688	39.6319	45.7046	Very Good	Yes		Domestic Short Hair	M	14	2	1	1	1	2	Duplicates removed
2016-11-17	5429	27.9233	30.3493	12.7135	Good	No	A Little	Domestic Short Hair	F	11	0	2	2	3	3	Duplicates removed
2016-11-18	5471	55.1089	44.9487	52.2584	Very Good	Yes		Siamese	M	13	0	1	1	1	1	Duplicates removed
2016-11-26	5492	9.2355	23.4631	10.8182	Good	Yes		Domestic Medium Hair	F	16	0	2	2	3	4	Duplicates removed
2016-11-26	5493	47.0352	35.1959	43.8468	Very Good	Yes		Domestic Short Hair	F	16	1	2	2	2	2	Duplicates removed
2016-11-27	5511	44.9944	34.9663	35.112	Very Good	No	A Little	Siamese	M	13	1	1	1	1	1	Duplicates removed
2017-01-12	5557	31.6945	34.4806	32.7114	Good	No	A Little	Domestic Short Hair	M	16	4	2	2	7	4	Duplicates removed
2017-02-27	5728	45.0197	28.868	32.3002	Very Good	No	A Little	Balinese	M	16	0	2	2	3	4	Duplicates removed
2017-03-14	5853	31.1496	33.4381	42.1747	Good	No	A Little	Domestic Short Hair	F	14	2	2	2	4	4	Duplicates removed
2017-04-05	6033	32.7377	32.127	32.7114	Good	No	Somewhat	Domestic Short Hair	F	16	1	2	2	4	3	Duplicates removed
2017-04-07	6036	34.7236	31.8534	39.9829	Very Good	No	A Little	Domestic Short Hair	F	14	0	1	1	2	1	Duplicates removed
2017-04-24	6107	42.1284	31.4711	41.414	Good	No	A Little	Domestic Short Hair	M	3	0	3	2	7	4	Duplicates removed
2017-04-28	6161	52.2387	53.5746	51.6465	Very Good	No	Not At All	Domestic Short Hair	M	7	1	1	1	0	0	Duplicates removed
2017-05-16	6231	38.3933	39.8671	45.9711	Good	No	A Little	Domestic Short Hair	M	18	5	2	2	3	4	Duplicates removed
2017-05-24	6260	16.9999	30.6115	37.0963	Very Good	No	A Little	Domestic Short Hair	F	15	3	2	2	4	4	Duplicates removed
2017-06-20	6290	33.6886	37.12	41.1509	Very Good	No	A Little	Domestic Short Hair	F	11	0	2	2	1	2	Duplicates removed
2017-06-14	6320	32.159	27.7318	11.4434	Very Good	No	A Little	Domestic Short Hair	M	10	1	3	2	8	6	Duplicates removed
2017-07-02	6358	39.2521	34.2013	39.0204	Good	No	A Lot	Domestic Short Hair	M	14	0	1	1	4	3	Duplicates removed
2017-07-02	6359	14.1331	25.3783	13.527	Good	No	A Lot	Domestic Short Hair	M	14	1	2	2	4	4	Duplicates removed
2017-07-11	6369	25.7314	24.7027	16.4801	Good	No	Somewhat	Burmese	F	15	2	2	2	2	3	Duplicates removed
2017-07-05	6388	38.9579	50.1836	51.9216	Very Good	No	Not At All	Domestic Short Hair	F	3	1	2	2	2	1	Duplicates removed
2017-07-09	6391	28.1996	31.2677	32.3883	Good	No	A Little	Domestic Short Hair	M	20	3	2	2	3	2	Duplicates removed
2017-08-02	6464	34.3949	27.0088	25.5092	Good	No	Somewhat	Domestic Short Hair	M	14	1	3	2	6	7	Duplicates removed
2018-01-15	7040	48.5238	38.1784	43.2006	Good	No	A Little	Domestic Short Hair	M	12	4	2	2	7	7	Duplicates removed
2018-01-13	7041	39.2254	38.0829	46.3267	Very Good	No	Somewhat	Domestic Short Hair	F	14	3	2	2	8	6	Duplicates removed
2018-01-24	7071	18.2687	29.2222	14.0987	Poor	No	Somewhat	Persian Longhair	F	14	5	1	1	9	8	Duplicates removed
2018-02-08	7101	56.0695	59.5523	58.8366	Very Good	Yes		Domestic Short Hair	F	10	0	2	2	6	4	Duplicates removed
2018-03-20	7305	37.9739	33.611	31.4173	Good	No	Somewhat	Domestic Long Hair	M	12	2	1	1	9	5	Duplicates removed
2018-05-29	7493	44.398	35.2991	50.8245	Good	No	A Little	Domestic Short Hair	F	15	5	2	2	3	3	Duplicates removed
2018-08-12	7669	29.4305	33.704	29.4953	Good	No	A Little	British Shorthair	M	10	1	2	2	2	2	Duplicates removed
2018-10-31	7905	52.0266	31.3082	37.9126	Very Good	No	A Little	Maine Coon	M	2	1	2	2	7	8	Duplicates removed

## Sheet: Not in PH
Date Completed	PetID_1	Vitality	Comfort	EWB	Quality of Life	Column_7-T	In Perfect Health	Affecting Quality of Life	Breed	Gender	Age	CM Score	OA1	OA	QOL impact score	PainScore	Source
2018-10-19	6604	38.8641	25.2903	30.7683	Good	Bgood	No	A Little	Domestic Short Hair	M	8	3	1	1	0	0	Nats cats
2019-03-28	6629	26.6824	27.844	13.2905	Very Good	Very good	No	A Little	Domestic Short Hair	F	10	2	1	1			Nats cats
2017-10-04	6660	46.9098	46.0521	44.6122	Good	Bgood	No	Not At All	Domestic Short Hair	F	10	2	1	1	0	0	Nats cats
2017-10-31	6751	63.9881	59.5523	58.8366	Very Good	Very good	No	Not At All	Domestic Short Hair	M	7	3	1	1			Nats cats
2018-05-09	6767	51.0666	38.0038	54.671	Very Good	Very good	No	A Little	British Shorthair	M	8	3	1	1	4	4	Nats cats
2017-12-10	6820	41.8433	41.1773	28.3646	Good	Bgood	No	Not At All	Domestic Short Hair	M	10	3	1	1	0	0	Nats cats
2017-12-13	6949	37.906	32.8194	25.5395	Good	Bgood	No	Somewhat	Domestic Short Hair	F	8	3	1	1			Nats cats
2018-07-20	7148	41.3228	28.4657	29.228	Very Good	Very good	No	A Little	Domestic Short Hair	F	11	3	2	2	0	0	Nats cats
2019-02-28	7239	31.3622	28.7152	24.0479	Good	Bgood	No	Somewhat	Domestic Short Hair	M	9	4	1	1	0	0	Nats cats
2019-09-30	7324	33.4415	26.2453	19.8208	Good	Bgood	No	A Little	Domestic Short Hair	F	12	3	1	1	0	0	Nats cats
2018-03-23	7326	31.1952	30.8179	37.038	Good	Bgood	No	Somewhat	Egyptian Mau	M	10	2	2	2			Nats cats
2018-09-12	7328	55.8415	35.1062	49.3433	Good	Bgood	No	A Little	Domestic Short Hair	M	8	3	1	1	0	0	Nats cats
2018-04-17	7382	30.6295	32.2761	0	Good	Bgood	No	Not At All	Domestic Short Hair	M	8	2	2	2	2	1	Nats cats
2018-05-09	7447	47.2358	46.4681	55.109	Very Good	Very good	No	Not At All	Domestic Short Hair	F	10	4	2	2	5	6	Nats cats
2018-07-27	7624	43.0052	27.3978	29.4953	Very Good	Very good	No	A Little	Domestic Short Hair	M	11	5	1	1	1	0	Nats cats
2018-08-06	7655	38.5146	33.4381	39.5162	Good	Bgood	No	Not At All	Domestic Short Hair	F	8	2	1	1	5	5	Nats cats
2018-10-04	7835	41.0616	33.0641	31.2405	Good	Bgood	No	A Little	Domestic Long Hair	M	9	3	1	1	0	0	Nats cats
2018-10-20	7881	50.7552	38.1464	53.7069	Good	Bgood	No	A Little	Ocicat	M	10	2	1	1	4	3	Nats cats
2019-02-13	8260	28.5387	37.9096	42.204	Good	Bgood	No	A Little	Domestic Short Hair	M	10	4	1	1	2	3	Nats cats
2019-04-23	8609	41.4271	40.1629	41.5602	Good	Bgood	No	A Little	Domestic Short Hair	F	9	3	1	1			Nats cats
2019-12-05	8774	34.4379	33.9744	35.6085	Very Good	Very good	No	Not At All	Domestic Short Hair	F	10	4	2	2	1	0	Nats cats
2020-01-28	8964	33.7755	34.6656	32.9461	Good	Bgood	No	A Little	Ragdoll	M	9	2	1	1	3	0	Nats cats
2016-04-17	5021	20.8862	25.4906	27.6773	Good	Bgood	No	A Lot	Domestic Medium Hair	M	8	5	1	1	6	2	Duplicates removed
2016-05-10	5024	0.0468	15.7097	0	Poor	APoor	No	A Lot	Domestic Short Hair	M	4	4	3	2	9	8	Duplicates removed
2016-05-23	5025	30.9514	30.8575	52.3197	Good	Bgood	No	A Little	Siamese	F	15	6	2	2	6	5	Duplicates removed
2016-05-23	5026	39.9697	36.6277	46.2377	Good	Bgood	No	A Little	Siamese	F	15	5	2	2	3	3	Duplicates removed
2016-07-13	5057	26.0735	28.3419	13.9981	Very Good	Very good	No	A Lot	Siamese	F	14	4	1	1	5	3	Duplicates removed
2016-07-14	5058	14.8455	33.1991	39.1079	Good	Bgood	No	A Little	Domestic Short Hair	M	8	4	1	1	6	2	Duplicates removed
2016-07-13	5059	42.645	47.4231	48.7123	Good	Bgood	No	Somewhat	Domestic Short Hair	M	8	5	1	1	5	2	Duplicates removed
2016-08-02	5066	24.0288	27.1182	25.054	Very Good	Very good	No	Not At All	Siamese	M	14	4	2	2	5	6	Duplicates removed
2016-08-05	5073	18.1631	22.0244	29.3766	Good	Bgood	No	Somewhat	Burmese	F	19	4	1	1	5	4	Duplicates removed
2016-08-10	5074	27.0335	38.617	57.3237	Very Good	Very good	No	A Little	Siamese	F	18	5	1	1	4	4	Duplicates removed
2016-08-11	5080	12.1475	23.2627	0.3067	Poor	APoor	No	Somewhat	Domestic Short Hair	M	8	3	2	2	7	6	Duplicates removed
2016-08-15	5089	44.6013	34.3343	45.9711	Good	Bgood	No	Somewhat	British Shorthair	F	18	4	2	2	3	5	Duplicates removed
2016-09-05	5149	20.2154	23.6872	15.2309	Poor	APoor	No	A Lot	Domestic Short Hair	M	18	5	3	2	6	5	Duplicates removed
2016-09-05	5152	11.9157	24.451	29.1389	Good	Bgood	No	A Little	Siamese	F	16	7	3	2	7	8	Duplicates removed
2016-09-05	5153	49.3845	21.8268	39.3703	Good	Bgood	No	A Little	Domestic Short Hair	F	17	4	3	2	6	5	Duplicates removed
2016-10-24	5352	31.9497	26.0899	29.8809	Good	Bgood	No	Somewhat	Domestic Short Hair	M	13	2	3	2	3	2	Duplicates removed
2016-10-28	5370	37.3745	27.4574	24.5975	Good	Bgood	No	A Little	Domestic Short Hair	F	15	2	2	2	2	2	Duplicates removed
2016-11-07	5381	24.0288	25.2983	31.7119	Good	Bgood	No	Somewhat	Domestic Short Hair	M	17	6	2	2	4	3	Duplicates removed
2016-11-02	5382	18.688	40.9355	58.8366	Good	Bgood	No	A Little	Domestic Medium Hair	F	13	1	3	2	4	3	Duplicates removed
2016-11-07	5416	40.6816	38.6667	33.3567	Very Good	Very good	No	Somewhat	Domestic Short Hair	F	16	3	2	2	2	2	Duplicates removed
2016-11-15	5417	36.6734	33.9744	38.1458	Good	Bgood	No	A Little	Domestic Short Hair	F	11	2	2	2	3	3	Duplicates removed
2016-11-17	5429	27.9233	30.3493	12.7135	Good	Bgood	No	A Little	Domestic Short Hair	F	11	0	2	2	3	3	Duplicates removed
2016-11-27	5511	44.9944	34.9663	35.112	Very Good	Very good	No	A Little	Siamese	M	13	1	1	1	1	1	Duplicates removed
2017-01-12	5557	31.6945	34.4806	32.7114	Good	Bgood	No	A Little	Domestic Short Hair	M	16	4	2	2	7	4	Duplicates removed
2017-02-27	5728	45.0197	28.868	32.3002	Very Good	Very good	No	A Little	Balinese	M	16	0	2	2	3	4	Duplicates removed
2017-03-14	5853	31.1496	33.4381	42.1747	Good	Bgood	No	A Little	Domestic Short Hair	F	14	2	2	2	4	4	Duplicates removed
2017-04-05	6033	32.7377	32.127	32.7114	Good	Bgood	No	Somewhat	Domestic Short Hair	F	16	1	2	2	4	3	Duplicates removed
2017-04-07	6036	34.7236	31.8534	39.9829	Very Good	Very good	No	A Little	Domestic Short Hair	F	14	0	1	1	2	1	Duplicates removed
2017-04-24	6107	42.1284	31.4711	41.414	Good	Bgood	No	A Little	Domestic Short Hair	M	3	0	3	2	7	4	Duplicates removed
2017-04-28	6161	52.2387	53.5746	51.6465	Very Good	Very good	No	Not At All	Domestic Short Hair	M	7	1	1	1	0	0	Duplicates removed
2017-05-16	6231	38.3933	39.8671	45.9711	Good	Bgood	No	A Little	Domestic Short Hair	M	18	5	2	2	3	4	Duplicates removed
2017-05-24	6260	16.9999	30.6115	37.0963	Very Good	Very good	No	A Little	Domestic Short Hair	F	15	3	2	2	4	4	Duplicates removed
2017-06-20	6290	33.6886	37.12	41.1509	Very Good	Very good	No	A Little	Domestic Short Hair	F	11	0	2	2	1	2	Duplicates removed
2017-06-14	6320	32.159	27.7318	11.4434	Very Good	Very good	No	A Little	Domestic Short Hair	M	10	1	3	2	8	6	Duplicates removed
2017-07-02	6358	39.2521	34.2013	39.0204	Good	Bgood	No	A Lot	Domestic Short Hair	M	14	0	1	1	4	3	Duplicates removed
2017-07-02	6359	14.1331	25.3783	13.527	Good	Bgood	No	A Lot	Domestic Short Hair	M	14	1	2	2	4	4	Duplicates removed
2017-07-11	6369	25.7314	24.7027	16.4801	Good	Bgood	No	Somewhat	Burmese	F	15	2	2	2	2	3	Duplicates removed
2017-07-05	6388	38.9579	50.1836	51.9216	Very Good	Very good	No	Not At All	Domestic Short Hair	F	3	1	2	2	2	1	Duplicates removed
2017-07-09	6391	28.1996	31.2677	32.3883	Good	Bgood	No	A Little	Domestic Short Hair	M	20	3	2	2	3	2	Duplicates removed
2017-08-02	6464	34.3949	27.0088	25.5092	Good	Bgood	No	Somewhat	Domestic Short Hair	M	14	1	3	2	6	7	Duplicates removed
2018-01-15	7040	48.5238	38.1784	43.2006	Good	Bgood	No	A Little	Domestic Short Hair	M	12	4	2	2	7	7	Duplicates removed
2018-01-13	7041	39.2254	38.0829	46.3267	Very Good	Very good	No	Somewhat	Domestic Short Hair	F	14	3	2	2	8	6	Duplicates removed
2018-01-24	7071	18.2687	29.2222	14.0987	Poor	APoor	No	Somewhat	Persian Longhair	F	14	5	1	1	9	8	Duplicates removed
2018-03-20	7305	37.9739	33.611	31.4173	Good	Bgood	No	Somewhat	Domestic Long Hair	M	12	2	1	1	9	5	Duplicates removed
2018-05-29	7493	44.398	35.2991	50.8245	Good	Bgood	No	A Little	Domestic Short Hair	F	15	5	2	2	3	3	Duplicates removed
2018-08-12	7669	29.4305	33.704	29.4953	Good	Bgood	No	A Little	British Shorthair	M	10	1	2	2	2	2	Duplicates removed
2018-10-31	7905	52.0266	31.3082	37.9126	Very Good	Very good	No	A Little	Maine Coon	M	2	1	2	2	7	8	Duplicates removed

## Sheet: 64 cats
Date Completed	PetID_1	Vitality	Comfort	EWB	Quality of Life	Column_7-T	In Perfect Health	Affecting Quality of Life	Breed	Gender	Age	CM Score	OA1	OA	QOL impact score	PainScore	Source
2018-10-19	6604	38.8641	25.2903	30.7683	Good	Bgood	No	A Little	Domestic Short Hair	M	8	3	1	1	0	0	Nats cats
2017-10-04	6660	46.9098	46.0521	44.6122	Good	Bgood	No	Not At All	Domestic Short Hair	F	10	2	1	1	0	0	Nats cats
2018-05-09	6767	51.0666	38.0038	54.671	Very Good	Very good	No	A Little	British Shorthair	M	8	3	1	1	4	4	Nats cats
2017-12-10	6820	41.8433	41.1773	28.3646	Good	Bgood	No	Not At All	Domestic Short Hair	M	10	3	1	1	0	0	Nats cats
2018-07-20	7148	41.3228	28.4657	29.228	Very Good	Very good	No	A Little	Domestic Short Hair	F	11	3	2	2	0	0	Nats cats
2019-02-28	7239	31.3622	28.7152	24.0479	Good	Bgood	No	Somewhat	Domestic Short Hair	M	9	4	1	1	0	0	Nats cats
2019-09-30	7324	33.4415	26.2453	19.8208	Good	Bgood	No	A Little	Domestic Short Hair	F	12	3	1	1	0	0	Nats cats
2018-09-12	7328	55.8415	35.1062	49.3433	Good	Bgood	No	A Little	Domestic Short Hair	M	8	3	1	1	0	0	Nats cats
2018-04-17	7382	30.6295	32.2761	0	Good	Bgood	No	Not At All	Domestic Short Hair	M	8	2	2	2	2	1	Nats cats
2018-05-09	7447	47.2358	46.4681	55.109	Very Good	Very good	No	Not At All	Domestic Short Hair	F	10	4	2	2	5	6	Nats cats
2018-07-27	7624	43.0052	27.3978	29.4953	Very Good	Very good	No	A Little	Domestic Short Hair	M	11	5	1	1	1	0	Nats cats
2018-08-06	7655	38.5146	33.4381	39.5162	Good	Bgood	No	Not At All	Domestic Short Hair	F	8	2	1	1	5	5	Nats cats
2018-10-04	7835	41.0616	33.0641	31.2405	Good	Bgood	No	A Little	Domestic Long Hair	M	9	3	1	1	0	0	Nats cats
2018-10-20	7881	50.7552	38.1464	53.7069	Good	Bgood	No	A Little	Ocicat	M	10	2	1	1	4	3	Nats cats
2019-02-13	8260	28.5387	37.9096	42.204	Good	Bgood	No	A Little	Domestic Short Hair	M	10	4	1	1	2	3	Nats cats
2019-12-05	8774	34.4379	33.9744	35.6085	Very Good	Very good	No	Not At All	Domestic Short Hair	F	10	4	2	2	1	0	Nats cats
2020-01-28	8964	33.7755	34.6656	32.9461	Good	Bgood	No	A Little	Ragdoll	M	9	2	1	1	3	0	Nats cats
2016-04-17	5021	20.8862	25.4906	27.6773	Good	Bgood	No	A Lot	Domestic Medium Hair	M	8	5	1	1	6	2	Duplicates removed
2016-05-10	5024	0.0468	15.7097	0	Poor	APoor	No	A Lot	Domestic Short Hair	M	4	4	3	2	9	8	Duplicates removed
2016-05-23	5025	30.9514	30.8575	52.3197	Good	Bgood	No	A Little	Siamese	F	15	6	2	2	6	5	Duplicates removed
2016-05-23	5026	39.9697	36.6277	46.2377	Good	Bgood	No	A Little	Siamese	F	15	5	2	2	3	3	Duplicates removed
2016-07-13	5057	26.0735	28.3419	13.9981	Very Good	Very good	No	A Lot	Siamese	F	14	4	1	1	5	3	Duplicates removed
2016-07-14	5058	14.8455	33.1991	39.1079	Good	Bgood	No	A Little	Domestic Short Hair	M	8	4	1	1	6	2	Duplicates removed
2016-07-13	5059	42.645	47.4231	48.7123	Good	Bgood	No	Somewhat	Domestic Short Hair	M	8	5	1	1	5	2	Duplicates removed
2016-08-02	5066	24.0288	27.1182	25.054	Very Good	Very good	No	Not At All	Siamese	M	14	4	2	2	5	6	Duplicates removed
2016-08-05	5073	18.1631	22.0244	29.3766	Good	Bgood	No	Somewhat	Burmese	F	19	4	1	1	5	4	Duplicates removed
2016-08-10	5074	27.0335	38.617	57.3237	Very Good	Very good	No	A Little	Siamese	F	18	5	1	1	4	4	Duplicates removed
2016-08-11	5080	12.1475	23.2627	0.3067	Poor	APoor	No	Somewhat	Domestic Short Hair	M	8	3	2	2	7	6	Duplicates removed
2016-08-15	5089	44.6013	34.3343	45.9711	Good	Bgood	No	Somewhat	British Shorthair	F	18	4	2	2	3	5	Duplicates removed
2016-09-05	5149	20.2154	23.6872	15.2309	Poor	APoor	No	A Lot	Domestic Short Hair	M	18	5	3	2	6	5	Duplicates removed
2016-09-05	5152	11.9157	24.451	29.1389	Good	Bgood	No	A Little	Siamese	F	16	7	3	2	7	8	Duplicates removed
2016-09-05	5153	49.3845	21.8268	39.3703	Good	Bgood	No	A Little	Domestic Short Hair	F	17	4	3	2	6	5	Duplicates removed
2016-10-24	5352	31.9497	26.0899	29.8809	Good	Bgood	No	Somewhat	Domestic Short Hair	M	13	2	3	2	3	2	Duplicates removed
2016-10-28	5370	37.3745	27.4574	24.5975	Good	Bgood	No	A Little	Domestic Short Hair	F	15	2	2	2	2	2	Duplicates removed
2016-11-07	5381	24.0288	25.2983	31.7119	Good	Bgood	No	Somewhat	Domestic Short Hair	M	17	6	2	2	4	3	Duplicates removed
2016-11-02	5382	18.688	40.9355	58.8366	Good	Bgood	No	A Little	Domestic Medium Hair	F	13	1	3	2	4	3	Duplicates removed
2016-11-07	5416	40.6816	38.6667	33.3567	Very Good	Very good	No	Somewhat	Domestic Short Hair	F	16	3	2	2	2	2	Duplicates removed
2016-11-15	5417	36.6734	33.9744	38.1458	Good	Bgood	No	A Little	Domestic Short Hair	F	11	2	2	2	3	3	Duplicates removed
2016-11-17	5429	27.9233	30.3493	12.7135	Good	Bgood	No	A Little	Domestic Short Hair	F	11	0	2	2	3	3	Duplicates removed
2016-11-27	5511	44.9944	34.9663	35.112	Very Good	Very good	No	A Little	Siamese	M	13	1	1	1	1	1	Duplicates removed
2017-01-12	5557	31.6945	34.4806	32.7114	Good	Bgood	No	A Little	Domestic Short Hair	M	16	4	2	2	7	4	Duplicates removed
2017-02-27	5728	45.0197	28.868	32.3002	Very Good	Very good	No	A Little	Balinese	M	16	0	2	2	3	4	Duplicates removed
2017-03-14	5853	31.1496	33.4381	42.1747	Good	Bgood	No	A Little	Domestic Short Hair	F	14	2	2	2	4	4	Duplicates removed
2017-04-05	6033	32.7377	32.127	32.7114	Good	Bgood	No	Somewhat	Domestic Short Hair	F	16	1	2	2	4	3	Duplicates removed
2017-04-07	6036	34.7236	31.8534	39.9829	Very Good	Very good	No	A Little	Domestic Short Hair	F	14	0	1	1	2	1	Duplicates removed
2017-04-24	6107	42.1284	31.4711	41.414	Good	Bgood	No	A Little	Domestic Short Hair	M	3	0	3	2	7	4	Duplicates removed
2017-04-28	6161	52.2387	53.5746	51.6465	Very Good	Very good	No	Not At All	Domestic Short Hair	M	7	1	1	1	0	0	Duplicates removed
2017-05-16	6231	38.3933	39.8671	45.9711	Good	Bgood	No	A Little	Domestic Short Hair	M	18	5	2	2	3	4	Duplicates removed
2017-05-24	6260	16.9999	30.6115	37.0963	Very Good	Very good	No	A Little	Domestic Short Hair	F	15	3	2	2	4	4	Duplicates removed
2017-06-20	6290	33.6886	37.12	41.1509	Very Good	Very good	No	A Little	Domestic Short Hair	F	11	0	2	2	1	2	Duplicates removed
2017-06-14	6320	32.159	27.7318	11.4434	Very Good	Very good	No	A Little	Domestic Short Hair	M	10	1	3	2	8	6	Duplicates removed
2017-07-02	6358	39.2521	34.2013	39.0204	Good	Bgood	No	A Lot	Domestic Short Hair	M	14	0	1	1	4	3	Duplicates removed
2017-07-02	6359	14.1331	25.3783	13.527	Good	Bgood	No	A Lot	Domestic Short Hair	M	14	1	2	2	4	4	Duplicates removed
2017-07-11	6369	25.7314	24.7027	16.4801	Good	Bgood	No	Somewhat	Burmese	F	15	2	2	2	2	3	Duplicates removed
2017-07-05	6388	38.9579	50.1836	51.9216	Very Good	Very good	No	Not At All	Domestic Short Hair	F	3	1	2	2	2	1	Duplicates removed
2017-07-09	6391	28.1996	31.2677	32.3883	Good	Bgood	No	A Little	Domestic Short Hair	M	20	3	2	2	3	2	Duplicates removed
2017-08-02	6464	34.3949	27.0088	25.5092	Good	Bgood	No	Somewhat	Domestic Short Hair	M	14	1	3	2	6	7	Duplicates removed
2018-01-15	7040	48.5238	38.1784	43.2006	Good	Bgood	No	A Little	Domestic Short Hair	M	12	4	2	2	7	7	Duplicates removed
2018-01-13	7041	39.2254	38.0829	46.3267	Very Good	Very good	No	Somewhat	Domestic Short Hair	F	14	3	2	2	8	6	Duplicates removed
2018-01-24	7071	18.2687	29.2222	14.0987	Poor	APoor	No	Somewhat	Persian Longhair	F	14	5	1	1	9	8	Duplicates removed
2018-03-20	7305	37.9739	33.611	31.4173	Good	Bgood	No	Somewhat	Domestic Long Hair	M	12	2	1	1	9	5	Duplicates removed
2018-05-29	7493	44.398	35.2991	50.8245	Good	Bgood	No	A Little	Domestic Short Hair	F	15	5	2	2	3	3	Duplicates removed
2018-08-12	7669	29.4305	33.704	29.4953	Good	Bgood	No	A Little	British Shorthair	M	10	1	2	2	2	2	Duplicates removed
2018-10-31	7905	52.0266	31.3082	37.9126	Very Good	Very good	No	A Little	Maine Coon	M	2	1	2	2	7	8	Duplicates removed

## Sheet: unstacked QOL
QOL impact score_A Little	QOL impact score_A Lot	QOL impact score_Not At All	QOL impact score_Somewhat
0	6	0	0
4	9	0	5
0	5	2	5
0	6	5	7
0	4	5	3
1	4	1	3
0		5	4
4		0	2
2		2	4
3			2
6			6
3			8
6			9
4			9
7
6
2
4
3
3
1
7
3
4
2
7
3
4
1
8
3
7
3
2
7

## Sheet: unstacked QOL2
QOL impact score_Good	QOL impact score_Poor	QOL impact score_Very Good
0	9	4
0	7	0
0	6	5
0	9	1
0		1
0		5
2		5
5		4
0		2
4		1
2		3
3		2
6		0
6		4
3		1
6		8
5		2
5		8
3		7
7
6
3
2
4
4
3
3
7
4
4
7
3
4
4
2
3
6
7
9
3
2
